# Supplementary material for: Involvement of mTOR pathway in neurodegeneration in NSF-related developmental and epileptic encephalopathy
Source: Hum Mol Genet. 2023 Jan 16;32(10):1683–97. doi: 10.1093/hmg/ddad008 (PMC10162430; doi:10.1093/hmg/ddad008)
Supplement: Supplementary_Materials_R1_ddad008 [file supplementary_materials_r1_ddad008.zip]

Archive with 1 entries (1 files):
- Supplementary_Materials_R1_ddad008.pdf
